# Supplementary material for: Luminescence and Electrochemical Activity of New Unsymmetrical 3-Imino-1,8-naphthalimide Derivatives
Source: Materials (Basel). 2021 Sep 23;14(19):5504. doi: 10.3390/ma14195504 (PMC8509721; doi:10.3390/ma14195504)
Supplement: Supplementary file 1 [file materials-14-05504-s001.zip]

Archive with 1 entries (1 files):
- materials-1366538-supplementary.pdf
